# Supplementary material for: Impact of Polymer Molecular Weight on Aging of Poly(Ethyleneoxide)/Dextran All-Aqueous Emulsions Stabilized by Oppositely Charged Nanoparticle/Polyelectrolyte Assemblies
Source: Polymers (Basel). 2025 Aug 26;17(17):2305. doi: 10.3390/polym17172305 (PMC12431505; doi:10.3390/polym17172305)
Supplement: Supplementary file 1 [file polymers-17-02305-s001.zip]

Archive with 1 entries (1 files):
- polymers-3821303-supplementary.pdf
